# Supplementary material for: Gut microbiota pathways linking primary sclerosing cholangitis to colorectal cancer: the Lachnospiraceae family and PCBP1
Source: Front Microbiol. 2026 Apr 24;17:1781475. doi: 10.3389/fmicb.2026.1781475 (PMC13153073; doi:10.3389/fmicb.2026.1781475)
Supplement: Supplementary file 1 [file Data_Sheet_1.zip]

Archive with 17 entries (17 files):
- Fig S1.jpg
- Fig S10.jpg
- Fig S11.jpg
- Fig S12.jpg
- Fig S13.jpg
- Fig S2.jpg
- Fig S3.jpg
- Fig S4.jpg
- Fig S5.jpg
- Fig S6.jpg
- Fig S7.jpg
- Fig S8.jpg
- Fig S9.jpg
- Figure Legends(S1-13).docx
- Table S1.docx
- Table S2.docx
- Table S3.docx
